# Supplementary material for: Brucella ceti Infection in Striped Dolphins from Italian Seas: Associated Lesions and Epidemiological Data
Source: Pathogens. 2023 Aug 13;12(8):1034. doi: 10.3390/pathogens12081034 (PMC10459742; doi:10.3390/pathogens12081034)
Supplement: Supplementary file 1 [file pathogens-12-01034-s001.zip]

Archive with 2 entries (2 files):
- Supplementary material Table S2.pdf
- Supplementary Table S1.xlsx
