# Supplementary material for: Brucella ceti Infection in Striped Dolphins from Italian Seas: Associated Lesions and Epidemiological Data
Source: Pathogens. 2023 Aug 13;12(8):1034. doi: 10.3390/pathogens12081034 (PMC10459742; doi:10.3390/pathogens12081034)
Supplement: Supplementary file 1 [file pathogens-12-01034-s001.zip › Supplementary Table S1.xlsx]

## Sheet: Foglio1
Supplementary Table S1: Brucella ceti-infected striped dolphins stranded dead along the Italian coastline between 2012 and 2021, arranged in chronological order, with the corresponding ID strain. For each individual are detailed informations on individual data ( history, sex, age class, sexual maturity (gonadal appearance), decomposition condition category-DCC, nutritional condition category-NCC,…
Case ID	ID strain	Individual data	gastric contents	Gross	Microscopic	neurobrucellosis category	Brucella analytical data			ancillary diagnostic test results	coinfections	comments/COD	additional information
							B. ceti isolation	Brucella spp. PCR detection	RBT
1	10759	History: dead stranded Sex: male Age class: juvenile Sexual maturity: ND DCC: 2 (fresh) NCC: moderate Stranding location: Gallipoli (LE) (39,9824 N, 18,00055 E) Sea sector: Ionian Sea Date: march 11, 2012	absent	Subcutis: moderate parasitization by Phyllobotrium delphin plerocercoids in subcutis of caudoventral abdomen Peritoneum: moderate parasitization by Monorygma grimaldi plerocercoids (caudoventral abdomen) Lung: pulmonar edema; sub-pleuric calcified parasitic nodules Spleen: petechial haemorrhages Stomach: lack of ingesta CNS: hyperemic meninges	CNS (cerebrum): non-suppurative leptomeningitis characterized by lympho-monocytic cells (NS M)	NS meningitis (NS M)	CNS; spleen	NP	NP	PCR for CeMV antigen: negative (CNS) PCR for T. gondii antigen: negative (CNS)		Lesions of the central nervous system (CNS) were consistent with B. ceti infection. The stranding could have resulted from a severe cerebral impairment, associated to B. ceti infection	(Garofolo et al., 2020 -Case 1)
2	28753	History: dead stranded Sex: female Age class: juvenile Sexual maturity: ND DCC: 3 (moderate decomposition) NCC: good Stranding location: Porto Cesareo (LE) (40,2813316 N, 17,8633335 E) Sea sector: Ionian Sea Date: October 2, 2012	ND	External and internal examination: no relevant gross pathological lesions Stomach: lack of ingesta	CNS (cerebrum, cerebellum): non-suppurative meningitis, characterized by lympho-monocytic cells (NS M) Spleen: lymphoid depletion Lymph node: lymphoid depletion Liver: hepatocyte degeneration with vacuolar change	NS meningitis (NS M)	CNS	NP	NP	PCR for CeMV antigen: negative (CNS) PCR for T. gondii antigen: negative (CNS)		Lesions of the CNS were consistent with B. ceti infection. The stranding could have resulted from a severe cerebral impairment, associated to B. ceti. infection.	(Garofolo et al., 2020 -Case 2)
3	1207793	History: dead stranded Sex: male Age class: adult Sexual maturity: ND DCC: 2 (fresh) NCC: poor Stranding location: Tirrenia (PI) (43,6341 N, 10,2861667 E) Sea sector: Ligurian Sea Date: February 5 , 2012	absent	Subcutis: severe parasitization by Phyllobotrium delphini plerocercoids in subcutis of caudoventral abdomen Skeletal muscle and peritoneum: severe parasitization by Monorygma grimaldi plerocercoids (caudoventral abdomen) Lung: pulmonary edema and congestion Stomach: lack of ingesta; congestion (glandular stomach) Intestine: catarrhal enteritis (mid-intestine) Liver: mild hepatomegaly CNS: hyperem…	CNS (cerebrum, cerebellum, medulla oblongata): non-suppurative multifocal meningoencephalitis, characterized by moderate to severe lymphoplasmacytic meningitis and rare, thin lymphoplasmacytic perivascular cuffs, involving both grey and white matter; diffuse micro-haemorrhages; scattered protozoan cysts with a few granulomatous foci (NS ME) Lung: pulmonary oedema and congestion, associated with p…	Multifocal NS encephalitis associated to moderate to severe meningitis (NS ME)	CNS; lung; MES ln	NP	NP	PCR for CeMV antigen: negative (CNS) PCR for T. gondii antigen: positive (CNS) Anti T. gondii antibodies (>1: 5120 - serum)	T. gondii	Lesions of the CNS, associated with pneumonia, were consistent with a widespread B. ceti infection. The stranding could have resulted from a severe cerebral impairment, associated to a coinfection involving T. gondii and B. ceti.	midintestine: isolation of Salmonella enterica serovar Muenchen, 6,8:d:1,2 O:8
4	31957	History: dead stranded Sex: ND Age class: ND Sexual maturity: ND DCC: ND NCC: ND Stranding location: Otranto (LE) (40,2008158 N, 18,3917946 E) Sea sector: Southern Adiatic Sea Date: November 13 , 2013	ND	ND	ND		CNS	NP	NP	PCR for CeMV antigen: negative (CNS) PCR for T. gondii antigen: negative (CNS)		Cause of death was not determined.	(Garofolo et al., 2020 -Case 3)
5	2780	History: dead stranded Sex: male Age class: juvenile Sexual maturity: ND DCC: ND NCC: moderate Stranding location: Porto Cesareo (LE) (40,2813316 N, 17,8633335 E) Sea sector: Ionian Sea Date: December 9 , 2014	ND	External and internal examination: no relevant gross pathological lesions CNS: hyperemic meninges	CNS (cerebrum, medulla oblongata): severe, non-suppurative meningoencephalitis. A marked lympho-monocytic meningitis was detected, more severe in medulla oblongata, associated with lympho-monocytic plexochoroiditis and perivascular mononuclear cuffing (NS ME)	Severe NS meningoencephalitis associated to plexus choroiditis (NS ME)	CNS	NP	NP	PCR for CeMV antigen: negative (CNS) PCR for T. gondii antigen: negative (CNS)		Lesions of the CNS were consistent with B. ceti infection. The stranding could have resulted from a severe cerebral impairment, associated to B. ceti. infection	(Garofolo et al., 2020 -Case 4)
6	3838	History: dead stranded Sex: male Age class: juvenile Sexual maturity: immature DCC: 2 NCC: poor Stranding location: Savona (SV) (44,15675N, 8,306533333333 E) Sea sector: Ligurian Sea Date: February 15 , 2017	absent (not recent meal-beaks of cephalopods)	External examination: multifocal skin ulcers Tongue: focal ulcer Subcutis: moderate parasitization by Phyllobotrium delphini plerocercoids in subcutis of caudoventral abdomen Skeletal muscle and peritoneum: moderate parasitization by Monorygma grimaldi plerocercoids (caudoventral abdomen) Prescapular lymphonode: reactive lymphadenopathy Lungs: mild congestion, with rare subpleural calcified paras…	CNS (cerebrum, cerebellum, medulla oblongata): non-suppurative meningoencephalitis. A mild and multifocal meningitis with mononuclear cells and a plexochoroiditis were evident. All brain section showed variable degrees of gliosis, perivascular edema, parasitic cysts, in presence of an inflammatory infiltrate composed of a large number of mononuclear cells.At the level of the cerebellum a malacic …	NS encephalitis associated to mild and multifocal meningitis and plexus choroiditis (NS ME)	CNS; spleen; lung; PSC ln; CSF	CNS; lung; liver; spleen; PS ln; PUL ln; TB ln; tongue ulcer; skin ulcer; laryngeal tonsil; CSF	negative	PCR for CeMV antigen: positive (CNS, bladder, PUL ln, skin ulcer) PCR for T. gondii antigen: positive (CNS, liver, skeletal muscle, PUL ln, TB ln, spleen) IHC for Morbillivirus antigen: positive (CNS, bladder) IHC for T. gondii antigen: positive (CNS) PCR for Herpesvirus antigen: negative (CNS, tongue ulcer, spleen, skin, pulmonary and prescapular lymphnodes) Anti-morbillivirus antibodies (1:8 - …	CeMV + T. gondii	Lesions of the CNS, associated with multicentric lymphoid necrosis, multifocal necrotizing hepatitis and broncho-interstitial pneumonia , were consistent with a widespread B. ceti infection. The stranding could have resulted from a severe cerebral impairment, associated to a coinfection involving CeMV and T. gondii	(Garofolo et al., 2020 -Case 5)
7	17753	History: dead stranded Sex: female Age class: adult Sexual maturity: ND DCC: 2 NCC: good Stranding location: Ardore (RC) (38,18335N, 16,214783333333 E) Sea sector: Ionian Sea Date: May 12 , 2017	absent (not recent meal-beaks of cephalopods)	External examination: multifocal skin ulcers Subcutis: moderate parasitization by Phyllobotrium delphini plerocercoids in subcutis of caudoventral abdomen Skeletal muscle: moderate parasitization by Monorygma grimaldi plerocercoids (caudoventral abdomen) Lungs: severe parasitic bronchopneumonia by nematodes (Skrjabinalius guevarai) Stomach: gastritis with rare anchored Anisakis sp. nematodes in t…	CNS (cerebrum, cerebellum): non-suppurative meningitis associated to a focal and mild encephalitis. A mild and multifocal meningitis with mononuclear cells was evident, more severe in in the occipital cortex. In the thalamus there were rare perivascular cuffs of mononuclear cells (NS ME)	Focal and mild NS encephalitis associated to mild and multifocal meningitis (NS ME)	CNS; spleen; lymph nodes; liver; lung	CNS	negative	PCR for CeMV antigen: positive (CNS, bladder, lymph nodes, lung, liver, heart, spleen, kidney, muscle, skin) PCR for T. gondii antigen: negative (CNS, lung, lymph nodes, liver, heart, spleen, muscle). Anti-morbillivirus antibodies: negative (serum) Anti T. gondii antibodies: negative (serum)	CeMV	Lesions of the CNS were consistent with B. ceti infection. The stranding could have resulted from a severe cerebral impairment, associated to a coinfection involving CeMV	(Garofolo et al., 2020 -Case 6)
8	1259	History: dead stranded Sex: male Age class: juvenile Sexual maturity: ND DCC: 2 NCC: poor Stranding location: Maruggio (TA) (40,2986N, 17,591933333333 E) Sea sector: Ionian Sea Date: December 6 , 2017	absent	Subcutis: moderate parasitization by Phyllobotrium delphini plerocercoids in subcutis of caudoventral abdomen Skeletal muscle: moderate parasitization by Monorygma grimaldi plerocercoids (caudoventral abdomen) Lungs: moderate parasitic bronchopneumonia by nematodes Lymph nodes: generalized lymphadenopathy Stomach: lack of ingesta CNS: hyperemic brain (brain congestion with scattered hemorrhages )	CNS (cerebrum, spinal cord): severe non-suppurative meningoencephalitis. All studied sections of the nervous system showed perivascular cuffs characterized by mononuclear cells and severe mononuclear meningitis with rare polymorphonuclear cells. Mononuclear inflammatory infiltrates were present in the choroid plexuses. Spinal cord: severe NS meningitis (NS MEM) Lung: moderate multifocal broncho-n…	Severe and diffuse NS meningoencephalomyelitis associated to focal and minimal plexus choroiditis (NS MEM)	CNS; spleen; liver; lung; kidney; testicle	CNS; spleen; liver; lung; kidney; testicle	NP	PCR for CeMV antigen: positive (lung, liver, kidney); negative (CNS, spleen, testicle) PCR for T. gondii antigen: negative (CNS, liver)	CeMV	Lesions of the CNS were consistent with B. ceti infection. The stranding could have resulted from a severe cerebral impairment , associated to to B. ceti. infection	(Garofolo et al., 2020 -Case 7)
9	25153	History: dead stranded Sex: male Age class: juvenile Sexual maturity: ND DCC: 2 NCC: moderate Stranding location: Manduria (TA) (40,3049 N, 17,6828 E) Sea sector: Ionian Sea Date: November 5 , 2018	absent	Subcutis: moderate parasitization by Phyllobotrium delphini plerocercoids in subcutis of caudoventral abdomen Thoracic cavity: hemothorax Lungs: mild pulmonary edema associated to mild parasitic bronchopneumonia by nematodes Abdominal cavity: hemoperitoneum Lymph nodes: generalized lymphadenopathy Heart: epicardial petechiae Stomach: lack of ingesta; numerous Anisakis sp. nematodes in the keratin…	CNS (cerebrum-cerebellum-spinal cord): non-suppurative meningitis, associated to focal gliosis and perivascular cuffings (NS MEM) Lung: scattered hemorrhages, edema, congestion and monocytic broncho-alveolitis Stomach: glandular gastritis Intestine: severe necrotizing monocytic enteritis	NS meningitis associated to focal and minimal encephalomyelitis (NS MEM)	CNS (cerebrum-cerebellum); lung; liver; kidney; spleen; mesenteric lymph node	CNS	positive	PCR for CeMV antigen: positive (CNS) PCR for T. gondii antigen: negative (CNS)	CeMV	Lesions of the CNS were consistent with B. ceti infection. The stranding could have resulted from a severe cerebral impairment, associated to a coinfection involving CeMV	(Garofolo et al., 2020 -Case 8)
10	2785	History: dead stranded Sex: female Age class: adult Sexual maturity: mature DCC: 2 NCC: poor Stranding location: Termoli (CB) (42,017266666667 N, 14,919033333333 E) Sea sector: Central Adiatic Sea Date: February 13 , 2019	absent	External examination: severe parasitosis by Pennella sp. Subcutis: severe parasitization by Phyllobotrium delphini plerocercoids in subcutis of caudoventral abdomen Peritoneum: moderate parasitization by Monorygma grimaldii plerocercoids (caudoventral abdomen) Lungs: severe parasitic bronchopneumonia by nematodes Lymph nodes: generalized lymphadenopathy Liver: hepatic infestation by trematoda Pan…	CNS (cerebrum, cerebellum, spinal cord cervical) : mild non-suppurative leptomeningitis (NS M ); perineuritis and periganglioneuritis at spinal cord cervical level Spleen: splenitis (infiltration of monocyte-macrophage type cells); lymphoid depletion Pancreatic and parotid lymphnodes: hyperplastic lymphadenitis Lung: non-suppurative interstitial pneumonia with exudative alveolitis; emphysema and …	NS meningitis (NS M)	CNS (cerebrum + spinal cord cervical); uterus; mammary gland; bladder; muscle; liver; pancreas; pancreatic lymph nodes: parotid lymph node; ovarium; lung worm (pseudalidae); PS lymph node; lung; adrenal gland; laryngeal tonsil; blood; pericardial fluid	uterus; mammary gland; bladder; muscle; liver; pancreas ; pancreatic lymph node; parotid lymph node; ovarium; lung worm (pseudalidae); PS lymph node; lung; adrenal gland; laryngeal tonsil; pericardial fluid; spleen; CNS (spinal cord cervical); CNS (cerebrum); kidney; blood;	positive	PCR for CeMV antigen: positive (CNS, lung, cervical spinal cord, bladder) PCR for T. gondii antigen: negative (heart)	CeMV	Lesions of the CNS, associated with oophoritis, metritis, mastitis, splenitis, lymphadenitis, pneumonia, were consistent with a widespread B. ceti infection. The stranding could have resulted from a severe cerebral impairment, associated to a coinfection involving CeMV
11	19005477	History: dead stranded Sex: female Age class: juvenile Sexual maturity: ND DCC: 2 NCC: poor Stranding location: Ardea (Roma) (41,551483333333 N, 12,535616666667 E) Sea sector: Central Thyrrenian Sea Date: January 17 , 2019	absent	External examination: hemorrhage of the anterior chamber of the eye; Subcutis: parasitization by Phyllobotrium delphini plerocercoids in subcutis of caudoventral abdomen Peritoneum: parasitization by Monorygma grimaldii plerocercoids (caudoventral abdomen) Liver: hepatic hypertrophy Spleen: splenic hypertrophy Intestine: intestinal parasitization by cestoda Lungs: congestion; hyperemia of the bro…	CNS (cerebrum): multifocal encephalitis (acute), associated to microgranulomas and perivascular haemorrhages Lung: interstitial pneumonia Liver: severe chronic cholangitis (parasitic) and lipofuscinosis Spleen: severe hemosiderosis Kidney: mild accumulaton of homogeneous intratubular eosinophilic material (tubular proteinosis) Heart: NSLO		spleen; lymph nodes; CNS	spleen; lymph nodes; CNS	NP	PCR for CeMV antigen: positive (lung): negative CNS. spleen PCR for T. gondii antigen: negative (CNS) PCR for Herpesvirus antgen: negative (CNS, lung, spleen)	CeMV	Lesions of spleen were not consistent with B. ceti infection. The stranding could have resulted from a severe cerebral impairment, associated to brain inflammation of unknown origin; the role of B. ceti infection remains unknown.
12	578	History: dead stranded Sex: male Age class: adult Sexual maturity: ND DCC: 2 NCC: poor Stranding location: B.re Marittimo (CZ) (39,630416666667 N, 15,843666666667 E) Sea sector: Southern Thyrrenian Sea Date: October 26, 2019	absent	External examination: skin abrasions, compatible with a perimortal impact with a cliff; subcutaneous oedema, in dorsal region; Subcutis: parasitization by Phyllobotrium delphini plerocercoids in subcutis of caudoventral abdomen Peritoneum: parasitization by Monorygma grimaldii plerocercoids (caudoventral abdomen) Pulmonar lymph node: lardaceous lesion Lungs: pulmonar oedema and lardaceous lesion …	CNS (cerebrum): non-suppurative meningoencephalitis, associated to perivascular cuffs by mononuclear cells, vasculitis and gliosis. All brain sections showed parasitic cysts of different size. Lung; pulmonary carcinoma Mediastinic lymphonode: metastatic carcinoma Stomach: parasitic gastritis Testicle: lymphocytic orchitis Kidney: acute nephritis Peritoneum: fibrosis		testicle; limph node; CNS; liver; spleen; lung	testicle	negative	PCR for CeMV antigen: positive (lymph nodes); negative CNS, lung, heart, liver, spleen, kidney, muscle, skin PCR for T. gondii antigen: positive (CNS, spleen, heart); negative lung, liver, muscle, thymus, lymph node IHC for Morbillivirus antigen: negative (CNS) IHC for T. gondii antigen: positive (CNS) Anti-morbillivirus antibodies (1:40 – serum; 1: 32 CSF)	CeMV- T. gondii	Lesions at testicular level were consistent with a localized B. ceti infection. The stranding could have resulted from a severe cerebral impairment, associated to severe brain inflammation by Toxoplasma gondii; the role of B. ceti infection remains unknown.
13	6980	History: dead stranded Sex: female Age class: adult Sexual maturity: mature DCC: 3 NCC: poor Stranding location: Stintino (SS) (40,91945 N, 8,23405 E) Sea sector: Sardinian Sea Date: April 22 , 2019	absent (not recent meal-beaks of cephalopods)	Subcutis: parasitization by Phyllobotrium delphini plerocercoids in subcutis of caudoventral abdomen Skeletal muscle: parasitization by Monorygma grimaldi plerocercoids (caudoventral abdomen) Lungs: emphysema; haemorrhagic bronchopneumonia; moderate broncho-pneumonia by nematodes; calcified parasitic nodules	CNS (cerebrum): severe chronic monocytic meningitis Lung: mild emphysema and vascular congestion Kidney: interstitial and intraglomerular hemorrhages		ovary; spleen; lung; CNS	ovary; spleen; lung; CNS	NP	PCR for CeMV antigen: positive (lung and spleen); negative CNS, lymph nodes PCR for T. gondii antigen: negative (CNS, lung, liver, muscle)	CeMV	Lesions of the CNS were suspect of B. ceti infection, but a confirmation by isolation/PCR was not obtained. The stranding could have resulted from a severe cerebral impairment but the role of B. ceti i nfection remains unknown.
14	39595	History: dead stranded Sex: female Age class: adult Sexual maturity: ND DCC: 2 NCC: poor Stranding location: Petacciato (CB ) (42,021433333333 N, 14,899616666667 E) Sea sector: Central Adiatic Sea Date: May 8 , 2020	absent	External examination: skin abrasions, compatible with chronic entanglement on the left pectoral fin; shoulder blade dislocation, with localized edema Subcutis: severe parasitization by Phyllobotrium delphini plerocercoids in subcutis of caudoventral abdomen Skeletal muscle and peritoneum: severe parasitization by Monorygma grimaldi plerocercoids (caudoventral abdomen) Mesenteric, prescapular and …	CNS (cerebrum, cerebellum, spinal cord): severe non-suppurative lympho-monocytic meningitis and plexochoroiditis. Brain: severe perivascular cuffs, severe hemorrhage in the white matter. Meningitis was also evident in the spinal cord, at cervical and thoracic level (NS MEM ) Lung: non-suppurative broncho-interstitial pneumonia Mesenteric, pulmonar and mediastinic lymph nodes: eosinophilic hyperpl…	Severe NS meningoencephalitis associated to plexus choroiditis in the brain tissue and severe meningitis in the spinal cord (NS MEM)	CNS (medulla oblongata, cerebrum, cerebellum): spleen	CNS (cerebrum; medulla oblongata, cerebellum), spleen	negative	PCR for CeMV antigen: negative (CNS) PCR for T. gondii antigen: negative (heart) Anti-morbillivirus antibodies: negative (serum and CSF) Anti T. gondii antibodies: negative (serum and CSF)		Lesions of the CNS were consistent with B. ceti infection. The stranding could have resulted from a severe cerebral impairment, associated to B. ceti infection.
15	46223	History: dead stranded Sex: female Age class: juvenile Sexual maturity: immature DCC: 2 NCC: poor Stranding location: Vasto (CH) (42,182866666667 N, 14,67265 E ) Sea sector: Central Adiatic Sea Date: May 14 , 2020	absent	External examination: linear sign at skin level, on the left pectoral fin, acute, associate to subcutaneous localized oedema, compatible with recent entanglement Subcutis: severe parasitization by Phyllobotrium delphini plerocercoids in subcutis of caudoventral abdomen Skeletal muscle and peritoneum: severe parasitization by Monorygma grimaldi plerocercoids (caudoventral abdomen) Lungs: pulmonary…	CNS (cerebrum, medulla oblongata): a severe non-suppurative lympho-monocytic meningitis, associated to perineuritis (NS M) Liver: chronic parasitic hepatitis and widespread hemorrhage Pulmonary lymphnode: hyperplastic lymphadenitis Spleen: megakaryocytosis and lympho-histiocytic splenitis (with intrafollicular hyalinosis ) Lung: non suppurative interstitial and bronchiolar pneumonia Stomach: chro…	Severe NS meningitis (NS M)	CNS (cerebrum; medulla oblongata); spleen	CNS (cerebrum; medulla oblongata); spleen	negative	PCR for CeMV antigen: negative (CNS, lung, lymph nodes and urinary bladder) PCR for T. gondii antigen: positive (heart) Anti T. gondii antibodies: negative (serum)	T. gondii	Lesions of the CNS were consistent with B. ceti infection. The stranding could have resulted from a severe cerebral impairment, by a B. ceti infection.
16	66805	History: dead stranded Sex: female Age class: adulte Sexual maturity: mature DCC: 2 NCC: poor Stranding location: Pineto (TE) (42,617683333333 N, 14,062316666667 E ) Sea sector: Central Adiatic Sea Date: May 28, 2020	absence of alimentary content; foreign bodies (shrub branches, leaves, plastic fragment)	Internal examination: left-handed dislocation of the laryngeal beak, from shrub branches, with lacerated-bruised lesions at the base of the organ Subcutis: severe parasitization by Phyllobotrium delphini plerocercoids in subcutis of caudoventral abdomen Skeletal muscle and peritoneum: severe parasitization by Monorygma grimaldi plerocercoids (caudoventral abdomen) Skeletal muscle: atrophy Lungs: …	CNS (cerebrum-medulla oblongata): severe non-suppurative lympho-monocytic meningitis ( NS M ) Pulmonary lymphnode: hyperplastic reactivity Lung: non-suppurative bronchiolar-interstitial pneumonia Liver: chronic parasitic hepatitis Spleen: lympho-histiocytic splenitis (with intrafollicular hyalinosis and subcapsular hemorrhages) Uterus: metritis (macrophagic monocytic exudate) Ovarium, bladder : N…	Severe NS meningitis ( NS M )	CSF; spleen; uterus, CNS (medulla oblongata)	CSF; spleen; uterus; CNS (medulla oblongata)	NP	PCR for CeMV antigen: negative (CNS, lung, lymph nodes and bladder) PCR for T. gondii antigen: negative (heart)		Lesions of the CNS, associated with endometritis and splenitis were consistent with a widespread B. ceti infection. The stranding could have resulted from a severe cerebral impairment, associated to severe meningeal inflammation by a B. ceti infection, with behavioral alteration (pica) and consequent dislocation of the laryngeal beak from a foreign body and difficult food intake.
17	26087	History: dead stranded Sex: female Age class: adulte Sexual maturity: ND DCC: 2 NCC: moderate Stranding location: Gonnesa (SU) (39,28275 N, 8,4342833333333 E ) Sea sector: Sardinian Sea Date: February 4, 2020	absent	External examination: skin abrasion on the rostrum and tongue, with wounds on the left jaw, associated to the bone fracture; hyperemia of the bilateral conjunctiva and red right eye Subcutis: severe parasitization by Phyllobotrium delphini plerocercoids in subcutis of caudoventral abdomen Skeletal muscle and peritoneum: severe parasitization by Monorygma grimaldi plerocercoids (caudoventral abdom…	CNS (cerebrum): severe non-suppurative chronic monocytic meningitis (NS M) Lung: mild interstitial pneumonia Liver: congestion and mild subacute mononuclear interstitial hepatitis Lymph nodes: reactive lymphadenitis, associated to congestion Stomach: chronic parasitic gastritis	severe NS meningitis (NS M)	CNS (cerebrum); uterus; PS lymphnode; spleen; lung	CNS (cerebrum); uterus; lung; spleen; prescapular lymph node	NP	PCR for CeMV antigen: negative (CNS, lung, lymph nodes and spleen) PCR for T. gondii antigen: negative (CNS, muscle) PCR for Herpesvirus antigen: positive (lung, prescapular lymphnode); negative(CNS, liver, spleen, kidney) (Alpha-HV)	HV	Lesions of the CNS, associated with lymphadenitis and endometritis, were consistent with a widespread B. ceti infection. The stranding could have resulted from a severe cerebral impairment by a B. ceti infection.
18	255877	History: dead stranded Sex: female Age class: adulte Sexual maturity: ND DCC: 2 NCC: poor Stranding location: Frigole (LE) (40,437366666667 N, 18,2488 E ) Sea sector: Southern Adiatic Sea Date: October 21, 2020	absent	Subcutis: parasitization by Phyllobotrium delphini plerocercoids in subcutis of caudoventral abdomen Lung: severe parasitic broncho-pneumonia by nematodes Mesenteric lymph node: mild lymphadenopathy Pulmonary lymph node: moderate lymphadenopathy, associated to hemorrhages Liver: moderate hepatic congestion, associated to hemorrhages and yellow/orange dyschromia Speen: congestion Kidney: congestio…	CNS (cerebrum, cerebellum, medulla oblongata and spinal cord) : non-suppurative meningoencephalitis and choroiditis, associated to rare perivascular cuffs (NS ME) Lung: subacute-chronic interstitial pneumonia, associated to congestion, hemorrhages and parasitic broncho-alveolitis Liver: necrotizing hemorrhagic hepatitis Mesenteric lymph nodes: eosinophilic lymphadenitis Uterus: severe mononuclear…	NS meningitis and plexus choroidits associated to minimal encephalitis (NS ME)	CNS (brain, cerebellum, cervical spinal cord); uterus; lung; liver; heart; TB lymphnode liver; mammary gland; kidney; iliac lymph node	NP	positive	PCR for CeMV antigen: negative (CNS, lung, liver, spleen, kidney, intestine) PCR for T. gondii antigen: negative (CNS, lung, heart, liver, kidney, intestine)		Lesions of the CNS, characterized by meningoencephalitis and choroiditis with mononuclear cells, associated with necrotizing hemorrhagic hepatitis, severe mononuclear endometritis and myocardial necrosis, were consistent with a widespread B. ceti infection. The stranding could have resulted from a severe cerebral impairment, associated to B. ceti infection.
19	19759	History: dead stranded Sex: female Age class: adulte Sexual maturity: mature DCC: 2 NCC: moderate Stranding location: Rodi Garganico (FG) (40,437366666667 N, 18,2488 E ) Sea sector: Central Adiatic Sea Date: December 14, 2020	absent	External examination: skin abrasions on the rostrum; hyperemia of the bilateral conjunctiva Subcutis: moderate parasitization by Phyllobotrium delphini plerocercoids in subcutis of caudoventral abdomen Skeletal muscle: moderate parasitization by Monorygma grimaldi plerocercoids (caudoventral abdomen) Lung: pulmonary emphysema and moderate parasitic broncho-pneumonia by nematodes Mesenteric lymph …	CNS (cerebrum, medulla oblongata, spinal cord); non-suppurative meningoencephalitis and choroiditis; a lympho-macrophagic meningitis at spinal cord level (NS MEM ) Lung: lympho-macrophagic interstitial pneumonia Liver: congestion and mild mononuclear hepatitis Spleen: congestion and hemorrhages Mesenteric lymph node: eosinophilic lymphadenitis Prescapular lymph node: reactive lymphadenitis Heart:…	NS meningoencephalomyelitis associated to plexus choroiditis (NS MEM )	CNS (cerebrum, cerebellum, spinal cord); uterus; heart; PS lymphnode; liver; kidney; lung	NP	positive	PCR for CeMV antigen: positive (lung, spleen and kidney) PCR for T. gondii antigen: negative (CNS)	CeMV	Lesions of the CNS, associated with endometritis, lymphadenitis and mononuclear myocarditis, were consistent with a widespread B. ceti infection. The stranding could have resulted from a severe cerebral impairment, associated to B. ceti infection.
20	260676	History: dead stranded Sex: female Age class: adulte Sexual maturity: mature DCC: 2 NCC: poor Stranding location: Giulianaova (TE) (42,746716666667 N, 13,976133333333 E) Sea sector: Central Adiatic Sea Date: May 8, 2021	present (310 gr of crustacea)	External examination: parasitic infection by Pennella sp. (caudoventral abdomen), with chronic reaction (blubber/muscle); lingual ulcers Subcutis: subcutaneous edema; severe parasitization by Phyllobotrium delphini plerocercoids in subcutis of caudoventral abdomen Skeletal muscle: severe parasitization by Monorygma grimaldi plerocercoids (caudoventral abdomen) Lung: mild parasitic broncho-pneumon…	CNS (cerebrum-medullla oblongata- cervical and thoracic spinal cord) : non-suppurative lymphocitic, perivascular meningoencephalitis, myelitis (NS MEM ) Lung: hyperemia of the alveolar capillaries Spleen: splenitis ( follicular hyperplasia) Mesenteric lymph node: eosinophilic lymphadenitis Pulmonary lymph node: lymphadenitis (follicular hyperplasia) Mammary gland: histiocytic and lymhocitic masti…	NS meningoencephalomyelitis (NS MEM )	CNS (cerebrum); spleen; uterus; CSF	CNS (cerebrum); spleen; uterus	positive	PCR for CeMV antigen: negative (CNS, lung and intestine) PCR for T. gondii antigen: negative (CNS, heart)		Lesions of the CNS were consistent with B. ceti infection. The stranding could have resulted from a severe cerebral impairment, associated to B. ceti infection.
21	277922	History: dead stranded Sex: male Age class: adulte Sexual maturity: ND DCC: 2 NCC: good Stranding location: Bacoli (NA) (40,824383333333 N, 14,047466666667 E) Sea sector: Central Thyrrenian Sea Date: February 11, 2021	scarce (semi-solid greenish content between the folds)	Subcutis: severe parasitization by Phyllobotrium delphini plerocercoids in subcutis of caudoventral abdomen Skeletal muscle: parasitization by Monorygma grimaldi plerocercoids (caudoventral abdomen) Lung: congestion Stomach: scarce semi-solid greenish content between the folds (forestomach); congestion and mild nodular granulomatous glandular gastritis by Pholeter gastrophilus Liver: congestion; …	CNS (cerebrum): non-suppurative meningoencephalitis and plexochoroiditis, associated to perivascular cuffing multifocal oedema and gliosis, along with a moderate spongiosis in the white matter.Neuronal necrosis were evident in the thalamus and in the cortex. (NS ME) Vessels: disseminated intravascular coagulation (DIC) Lung; congestion and interstitial pneumonia Heart: lymphocytic epicarditis and…	NS meningoencephalitis associated to plexus choroiditis (NS ME)	spleen; lung; liver; kidney; CNS	CNS; PS lymphnode; spleen; kidney	NP	PCR for CeMV antigen: positive ( lung, heart and liver); negative (CNS-spleen-kidney-bladder-prescapular lymphnode) PCR forT. gondii antigen: positive (prescapular lymph node and CNS); negative (lung, heart, liver, skeletal muscle, spleen) IHC for Morbillivirus antigen: negative (CNS) IHC forT. gondii antigen: positive (CNS) PCR for Herpesvirus antigen: positive (kidney-CNS); negative (spleen, pr…	CeMV- T. gondii- Herpesvirus	Lesions of the CNS were consistent with B. ceti infection. The stranding could have resulted from a severe cerebral impairment, associated to a coinfection involving Toxoplasma gondi and HV
22	277892	History: dead stranded Sex: female Age class: adulte Sexual maturity: mature DCC: 2 NCC: good Stranding location: Bacoli (NA) (40,824383333333 N, 14,047466666667 E) Sea sector: Central Thyrrenian Sea Date: February 11, 2021	absent	Subcutis: parasitization by Phyllobotrium delphini plerocercoids in subcutis of caudoventral abdomen Skeletal muscle and peritoneum: parasitization by Monorygma grimaldi plerocercoids (caudoventral abdomen) Lung: haemorrhagic pneumonia; bronchopneumonia by nematodes Mesenteric lymphnode: lymphadenomegaly Prescapular lymphnode: lymphadenomegaly Stomach: lack of ingesta; severe hemorrhagic glandula…	CNS (cerebrum): severe diffuse non-suppurative meningoencephalitis and moderate plexochoroiditis, associated to multifocal haemorrhages, mononuclear perivascular cuffing, gliosis in periacqueductal grey area, oedema and neuronal necrosis, along with spongiosis in the white matter (NS ME) Vessels:disseminated intravascular coagulation (DIC) Lung; congestion and acute bronchitis Heart: interstitial…	severe diffuse NS meningoencephalitis associated to moderate plexochoroiditis (NS ME)	CNS; lung; spleen; liver; uterus; mammary gland; prescapular and mesenteric lymph nodes	CNS; lung; spleen; kidney; prescapular lymph node	NP	PCR for CeMV antigen: positive (heart, bladder, skin, pulmonary lymphnode); negative (CNS-spleen-kidney-prescapular lymphnode- liver- lung) PCR forT. gondii antigen: negative (CNS, lung, heart, liver, skeletal muscle, prescapular lymphnode, spleen) IHC for Morbillivirus antigen: negative (CNS) PCR for Herpesvirus antigen: positive (skin-lung); negative (spleen, CNS, kidney, prescapular lymphnode …	CeMV- Herpesvirus	Lesions of the CNS were consistent with B. ceti infection. The stranding could have resulted from a severe cerebral impairment, associated to B. ceti infection.
23	226242	History: dead stranded Sex: female Age class: ND Sexual maturity: ND DCC: 3 NCC: ND Stranding location: Lecce ( 40,48065 N, 18,164683333333 E) Sea sector: Southern Adiatic Sea Date: March 25 , 2021	absent	Subcutis: congestion and oedema CNS: hyperemic meninges	CNS (cerebrum, cerebellum, meninges): non-suppurative meningoencephalitis associated to choroiditis, perivascular cuffs by mononuclear cells, multifocal haemorrhages (NS ME) Lung: catharral bronchitis and broncho-alveolitis, associated to mild mononuclear infiltration Heart: hyperemia, oedema Liver: mononuclear hepatitis Spleen: congestion Kidney: congestion; interstitial mononuclear nephritis	NS meningoencephalitis associated to plexus choroiditis (NS ME)	CNS (cerebrum, cerebellum, meninges); lung; spleen	NP	positive	PCR for CeMV antigen: negative (CNS, lung, heart, liver, spleen, kidney) PCR for T. gondii antigen: negative (CNS)		Lesions of the CNS were consistent with B. ceti infection. The stranding could have resulted from a severe cerebral impairment, associated to B. ceti infection..
24	28356	History: dead stranded Sex: female Age class: adult Sexual maturity: mature (histo) DCC: 3 NCC: good Stranding location: Casalvelino (SA ) ( 40:9.727 N, 15:8.667 E) Sea sector: Southern Thyrrenian Sea Date: December 6 , 2021	absent	Subcutis: parasitization by Phyllobotrium delphini plerocercoids in subcutis of caudoventral abdomen Skeletal muscle : parasitization by Monorygma grimaldi plerocercoids (caudoventral abdomen) Prescapular lymphnode: moderate lymphadenopathy; congestion Pulmonary lymphnode: moderate lymphadenopathy; congestion Lung: congestion and emphysema, with broncho-bronchiolar hemorrhages Liver: mild hepatom…	CNS (cerebrum): moderate multifocal non-suppurative meningoencephalitis and plexochoroiditis; malacic area, with gitter cells and mononuclear perivascular cuffing; perivascular cuffing in all brain areas (NS ME) Mesenteric lymphnode: eosinophilic lymphadenitis and hyperplasia of lymphatic nodules Lung: pyogranulomatous pneumonia Heart: hypertrophy and degeneration of mycocardiocytes Liver: parasi…	moderate multifocal NS meningoencephalitis associated to plexus choroiditis (NS ME)	CNS (cerebrum); lung; kidney; lymp nodes	lung; CNS; kidney; spleen; lymph nodes	NP	PCR for CeMV antigen: positive (lung, heart, liver, kidney, bladder, lymphnodes); negative (CNS, spleen) PCR for T. gondii antigen: negative (CNS, spleen, lung, heart, liver, skeletal muscle, mesenteric, pulmonary, prescapular lymphnodes) PCR for Herpesvirus antigen; negatve (CNS, kidney, spleen, lung, skin, prescapular and mediastinic lymphnodes)	CeMV	Lesions of the CNS were consistent with B. ceti infection. The stranding could have resulted from a severe cerebral impairment, associated to B. ceti infection.
